# Supplementary material for: Combination Treatment with the Vimentin-Targeting Antibody hzVSF and Tenofovir Suppresses Woodchuck Hepatitis Virus Infection in Woodchucks
Source: Cells. 2021 Sep 5;10(9):2321. doi: 10.3390/cells10092321 (PMC8466705; doi:10.3390/cells10092321)
Supplement: Supplementary file 1 [file cells-10-02321-s001.zip]

Archive with 1 entries (1 files):
- cells-1323245-supplementary.pdf
